# Supplementary material for: Detection of Foodborne Viruses in Dates Using ISO 15216 Methodology
Source: Viruses. 2025 Jan 26;17(2):174. doi: 10.3390/v17020174 (PMC11860475; doi:10.3390/v17020174)
Supplement: Supplementary file 1 [file viruses-17-00174-s001.zip]

Archive with 1 entries (1 files):
- viruses-3405876-supplementary.pdf
